# Supplementary material for: Establishing and using a genetic database for resolving identification of fish species in the Sea of Galilee, Israel
Source: PLoS One. 2022 May 19;17(5):e0267021. doi: 10.1371/journal.pone.0267021 (PMC9119452; doi:10.1371/journal.pone.0267021)
Supplement: S1 Table — Garra species accessions and geographic information for 16 sample sequences from this study and 33 BOLD accessions. (XLSX) [file pone.0267021.s001.xlsx]

## Sheet: Table S1
			GPS coordinates (⁰)
BOLD processid	sampleid	species_name	latitude	longtitude	country	region	genbank_accession	Haplotype	comments
ANGBF1884-12	JF416296	Garra rufa	32.68	48.32	Iran		JF416296	Gr N
ANGBF1885-12	JF416297	Garra rufa	32.68	48.32	Iran		JF416297	Gr M
GBMIN118446-17	KM373231	Garra rufa	35.871	46.633	Iran		KM373231	Gr J
GBMIN118447-17	KM373232	Garra rufa	36.7	53.2	Iran		KM373232	Gr L
GBMIN125842-17	KX570876	Garra rufa			Iran	Khuzestan, SabzAb River	KX570876	Gr F
GBMIN131427-17	KX570877	Garra rufa			Iran	Khuzestan, AliKaleh River	KX570877	Gr G
GBMIN93753-17	KM373229	Garra rufa	29.229	51.457	Iran		KM373229	Gr N
GBMIN93754-17	KM373233	Garra rufa	35.871	46.633	Iran		KM373233	Gr K
HEEN039-19	JHL2019018	Garra rufa			Peru	Lower Amazon River basin and Orinoco River basin		Gr N	removed from analysis since not native to Peru
RHCOI041-15	Ex90B10	Garra rufa	29.394	52.161	Iran	Helleh		Gr H
RHCOI042-15	Ex90G10	Garra rufa	29.193	53.305	Iran	Maharlu		Gr N
RHCOI043-15	Ex90G11	Garra rufa	29.193	53.305	Iran	Maharlu		Gr N
RHCOI044-15	Ex90C12	Garra rufa	36.477	45.332	Iran	Tigris		Gr I
RHCOI053-15	Ex63H6	Garra rufa			Turkey	Euphrates		Gr N
RHCOI054-15	Ex63H7	Garra rufa			Turkey	Euphrates		Gr N
RHCOI055-15	Ex72A11	Garra rufa	35.809	45.022	Iraq	Tigris		Gr E
RHCOI056-15	Ex72B1	Garra rufa	35.809	45.022	Iraq	Tigris		Gr E
RHCOI047-15	Ex82C4	Garra jordanica	31.7706	35.603	Jordan	Jordan		Gj
RHCOI048-15	Ex82C5	Garra jordanica	31.7706	35.603	Jordan	Jordan		Gj
FFMBH1048-14	Ex16A6	Garra ghorensis	31.296	35.542	Jordan	Dead Sea	KJ553520	Gg
FFMBH1049-14	Ex16A7	Garra ghorensis	31.296	35.542	Jordan	Dead Sea	KJ553508	Gg
FFMBH1050-14	Ex16A8	Garra ghorensis	31.296	35.542	Jordan	Dead Sea	KJ553478	Gg
FFMBH2610-14	FSJF2670	Garra ghorensis	30.966	35.682	Jordan	Jordan	KJ553401	Gg
FFMBH2611-14	FSJF2694	Garra ghorensis	31.296	35.542	Jordan	Dead Sea	KJ553348	Gg
RHCOI062-15	Ex91H5	Garra ghorensis	30.984	35.67	Jordan	Burbaita		Gg
RHCOI063-15	Ex91H4	Garra ghorensis	30.984	35.67	Jordan	Burbaita		Gg
FFMBH1040-14	Ex16A1	Garra nana	33.294	35.925	Syria	Al Tammasiyyar	KJ553331	GnA
FFMBH1047-14	Ex16A5	Garra nana	32.739	36.009	Syria	Jordan	KJ553531	GnB
FFMBH2140-14	Ex48A5	Garra nana	33.294	35.925	Syria	Al Tammasiyyar	KJ553487	GnA
FFMBH2141-14	Ex48A6	Garra nana	33.294	35.925	Syria	Al Tammasiyyar	KJ553389	GnA
FFMBH2142-14	Ex48A7	Garra nana	33.294	35.925	Syria	Al Tammasiyyar	KJ553374	GnA
FFMBH2143-14	Ex48A8	Garra nana	33.294	35.925	Syria	Al Tammasiyyar	KJ553490	GnA
FFMBH2192-14	Ex48H11	Garra nana	32.739	36.009	Syria	Jordan	KJ553627	GnB
LKCOX065-19	Gj001	Garra rufa	32.8211	35.5917	Israel	Sea of Galilee		GrA
LKCOX066-19	Gn001	Garra nana	32.8211	35.5917	Israel	Sea of Galilee		GnA
LKCOX067-19	Gn002	Garra nana	32.8211	35.5917	Israel	Sea of Galilee		GnA
LKCOX068-19	Gr001	Garra rufa	32.4989	35.4602	Israel	Beit She`an valley streams		GrB
LKCOX069-19	Gr010	Garra rufa	33.1323	35.5691	Israel	Ein Te`o Spring		GrA
LKCOX070-19	Gr011	Garra rufa	33.1323	35.5691	Israel	Ein Te`o Spring		GrA
LKCOX071-19	Gr015	Garra rufa	32.8211	35.5917	Israel	Sea of Galilee		GrA
LKCOX072-19	Gr016	Garra rufa	32.8211	35.5917	Israel	Sea of Galilee		GrD
LKCOX073-19	Gr017	Garra rufa	32.8211	35.5917	Israel	Sea of Galilee		GrC
LKCOX074-19	Gr002	Garra rufa	32.4989	35.4602	Israel	Beit She`an valley streams		GrB
LKCOX075-19	Gr004	Garra rufa	32.4989	35.4602	Israel	Beit She`an valley streams		GrB
LKCOX076-19	Gr005	Garra rufa	32.8211	35.5917	Israel	Sea of Galilee		GrA
LKCOX077-19	Gr006	Garra rufa	32.8211	35.5917	Israel	Sea of Galilee		GrA
LKCOX078-19	Gr007	Garra rufa	32.8211	35.5917	Israel	Sea of Galilee		GrC
LKCOX079-19	Gr008	Garra rufa	32.8211	35.5917	Israel	Sea of Galilee		GrA
LKCOX080-19	Gr009	Garra rufa	33.1323	35.5691	Israel	Ein Te`o Spring		GrA
